# Supplementary material for: A Complex Systems Approach to Causal Discovery in Psychiatry
Source: PLoS One. 2016 Mar 30;11(3):e0151174. doi: 10.1371/journal.pone.0151174 (PMC4814084; doi:10.1371/journal.pone.0151174)
Supplement: S7 File — (ZIP) [file pone.0151174.s007.zip]

Archive with 11 entries (10 files):
- CHIDS_Data.txt
- __MACOSX/
- __MACOSX/._CHIDS_Data.txt
- CHIDS_Data.xlsx
- __MACOSX/._CHIDS_Data.xlsx
- CHIDS_Hierachical_Relations.txt
- __MACOSX/._CHIDS_Hierachical_Relations.txt
- CHIDS_SNP.txt
- __MACOSX/._CHIDS_SNP.txt
- CHIDS_Variables.txt
- __MACOSX/._CHIDS_Variables.txt
