# Supplementary material for: A Complex Systems Approach to Causal Discovery in Psychiatry
Source: PLoS One. 2016 Mar 30;11(3):e0151174. doi: 10.1371/journal.pone.0151174 (PMC4814084; doi:10.1371/journal.pone.0151174)
Supplement: S7 File — (ZIP) [file pone.0151174.s007.zip › CHIDS_Data.txt]

gender	age	iss	inj_vio	head	pca	morphine	benzo	days	ketamine	pulse	cbclint	cbclext	cbclptsd	cbclact	cbclsoc	cbclsch	cbclint3	cbclext3	cbcptsd3	cbclact3	cbclsoc3	cbclsch3	cbclint1	cbclext1	cbcltot1	cbclpts1	cbclact1	cbclsoc1	cbclsch1	ses	csrcptot	csrcntot	csrcpto3	csrcpto1	cdc	cdc3	cdc1y	bsidept	bsidep3t	bsidep1t	bsigsit	bsigsi3t	bsigsi1t	bsipsdit	bsipsd3t	bsipsd1t	stantot	painva	painva3
2	7	20	0	1	0	0.26	0	13	0								1	2	1	3	3									30	15	15	0						42			33			41			1	0
1	14	9	0	0	0	1.16	1	15	0.32	78							0	1	0	5		5	0	0	0	0		11	5	30		15	0	0		0	0		42	42		33	33		41	41		7
1	15	9	0	1	0	0.88	1	8	0	85	9	13	11	7	7	4														70	6	13			9												32	3
1	10	5	0		0	0	0	1	0	85																						23																6
1	15	10	0	1	0	0.29	0	11	0	95	5	1	2	6	6.5	2.5	1	1	2	0			1	1	7	2	5.5	5.5	3	50	7		3	15	0	1	0	61	50	42	58	51	48	61	59	52	74	5
2	18	1	1	0	0	0.67	1	1	0	92																						30																6
1	8	1	1	1	0	0	1	7	0	81	18	17	9	7	10	4.5	16	15	12	6	7.5	5	16	15	49	16	6	7.5	5	90	21	38	11	20	2	10		70	61	57	71	64	58	70	65	75	59	3
2	15	9	1	0	0	1.93	0	8	0.65	95																																						9
1	15	16	0	1	0	0	0	3	0	90							0	1	0	7	9.5	6	0	0	2	0	5.5	7.5	6	70		39	4	3		0	1			42			48			49		6
1	15	25	1	0	0			3															5	11	22	6	7.5	7	4.5	60		26	11	5		4	0		42	42		43	44		51	65		3	8.2
1	16	8	0	1	0	0	1	4	0	98							11	10	6	5	5.5	3.5	7	14	32	5	6.5	6.5	4	60			26	7		4			42	50		43	42		52	41		4
2	17	8	0	1	0	0.9	0	6	0.65	91	2	0	1	2									3	2	7	4	2	3.5		40	1	2		3	2		2	44			42			43			12	2.25
1	8	9	0	0	0	1.25	1	27	0.12	87	11	18	9	2.5	6	4														30	5	2			12			67			72			61			23	7.5
2	14	1	1	0	0	0	0	1		84	2	4	2	3.5	6	4.5														20	7	2			2			42			49			75			7
1	14	10	0	1	0	0.28	0	4	0	62	15	7	12	9.5	10.5	2	15	9	9	6.5	8	2	5	5	12	4	7.5	7.5	4	40	8		17	5	5	7	2		50			53			41			6.25
1	17	13	0	0	0	0.58	0	10	0.2	99	0	2	4	5	7.5	4.5	0	0	2	4	6	4	8	8	28	6	4	7		60	1	8	2	3	1	1	5	42	42		39	45		41	39		23	8.3
2	12	4	0	1	0	0	0	2	1.4	90							13	7	11	7	8.5		4	4	12	3	7.5	6.5	4	30	14	0	26	5		6	1	42	66		48	62		72	58		35	5.5	0.3
1	11	9	0	1	0	0	0	13	0	75																																						1
1	17	4	0	0	0	1.16	0	2	0																							17																3
2	18	4	0	1	0	0.81	0	2	0	97																						4																6
1	17	4	0	0	0	0.74	0	3	0.95	89	0	0	0	0	0	4							2	2	11	2		6.5	3		15	20		2	0		1	42		62	42		70			62	0	6
2	16	26	0	0	1	1.05	0	7	0	109	0	1	0	6	5.5		0	1	1	7.5	6.5	5								20	7	2	5		2	0		42	42		39	36		57	41		2	4	4.3
1	14	9	0	0	0	1.52	0	4	0.55	95							0	2	0		6.5	5																										7
1	15	1	1	0	0	0	0	2		87	7	35	5	6	5.5																12	8			10			70			71			63			10	2
1	13	10	0	0	0	0.15	1	6	0	102	7	9	7	8.5	8	5	1	10	4	6	6	3.5	0	5	11	3	3	3.5	4.5	30	5	21	1	2	9	2	2	60	54	42	57	51	35	50	47	65	20	2	0
1	9	9	0	0	0	2.96	0	4	0.61	95	2	8	2	6	5.5	5.5														30	9	30			2			57			52			57			53	4
2	15		1	0	0	0	0	1	0	92																																						1
1	17	9	0	0	0	2.19	0	4		89							15	14	9	4	8	5.5								50			19			17			68			66			56			2	6
1	9	4	0	0	0	1.56	0	2	0.46	85																						13																2
1	18	33	0	0	0	0.72	1	15	0	93							6	4	3	5	7.5		5	1	10	2	8	6.5		60		22	3	5		0	2		57	42		48	33		50	41		3	1
1	17	14	0	0	1	2.1	0	10		91																																						2	0
1	7	8	0	1	0	0.32	0	3	0	85	7	3	5	5.5	3	4.5	1	3	4	5.5	2	3								40	12	27	11		2	2		62	57		63	56		60	49		10	6	0
2	9	9	0	0	1	2.18	1	14			6	3	3	4	8	5.5															17				1			42			55			49			33
1	7	9	0	0	0	3.03	0	3	1	85	3	1	2	1		5															18	10			4													2
1	15	5	0	0	0	0.79	0	4	0.55	83	7	1	4	0		5															9	12			2			60			52			56			13	2	1.7
1	15	1	1	0	0	0	0	2	0	92	4	10	6	4	8																11	19			4			42			43			41				1
1	15	1	1	0	0	0.78	0	3	0	80	1	20	3	3.5	6.5	3.5							2	15	19	4	5	6	5.5		0	21	4	0	3		0	50	50	61	49	58	62	41	54	64	0	3	0
2	15	4	0	0	0	1.54	0	7	0.2	81	14	14	12	7.5	5.5	3.5														10	20	26			4												89	3	6.8
1	9	14	0	1	0	0.25	0	3	0	89	4	11	14	4	6.5		3	5	6	6	8	2.5								10	17	24			12	1		74			80			80			97	2
1	13	13	0	0	0	1.2	1	9	0.49	89	22	11	17	8	5	4							23	13	58	17	6.5	7	4	65	46	30		33	9		12	78		72	80		71	71		67	126	7
1	7	4	0	0	0	0.42	0	3	0.63	91																						11																3
1	13	4	0	0	0	1.37	0	2		87	9	11	7	7.5	7.5	5														40	7	5			0			50			61			63			26	2.5
2	15	13	0	1	0	1.59	1	6		92							0	4	5	3	5	3								40	1	21	7		0	0		42	42		33	33		41	41		17	2
1	10	4	0	1	0	0	0	3	0	72	0	0	0	3	5	4	0	4	5	3	6	3									0				0	2		42	42		33	33		41	41		11	2	0
2	9	9	0	0	0	1.07	0	3	0.67	113	0	0	0		5	5	0	0	0	1	5.5	5	0	0	0	0	0.5	5	5		0	10	0	0	1	1	0	42	42	42	33	36	33	41	65	41	34	6	0
1	15	9	0	0	0	1.62	0	16	0.36	84																																						6
1	9	9	0	0	0	0.23	0	3	0	102	0	3	5	7	5	5	0	2	0	6.5	7	5								10			4		5	1		44	42		42	33		42	41		0		6.2
1	13	13	0	1	1	1.88	0	11	0.34	102	16	6	13	8	9.5	5	11	1	5	8	6.5	3.5	10	2	17	3	6.5	5	5	80	13		11	17		2	3	61	50	64	63	47	70	60	41	60	86	3	0
1	17	16	0	0	0			4		69	2	1	1	7.5	11	5														40	0	1			2			63			65			56			18	5	0
2	16	9	0	0	1	4.07	0	5	0	86	1	10	2	1	6	5														80	4	0			0			42			49			54			0	7
1	12	4	0	1	0	3.2	0	2	2	89																					9
1	17	25	1	0	1	2.93	0	9	0	93	29	28	15	5.5	7	4	5	3	3														2		16	2		42			53			63			39	3	2
1	16	9	0	0	1	3.6	0	12	1.16	92	20	47	16	7	3.5	3														10	22				14			70			78			80			117	10	5
2	18	2	0	1	0	2.39	0	4	0.74	95	22	15	11	4	6	4.5														40	36	39			23			70			78			71			88	7.5
1	18	1	1	0	0	0	0	1	0	74	0	4	0	8	8	5														40	0				0			44			39			42			13	3
2	11	9	0	0	1	0.64	0	10	0.5	106																																						3.75
1	18	5	1	0	0	0	0	1	0	69																																						7	3.2
1	7	14	0	0	1	0.98	0	4	1	97	7	1	7	3	4	5.5	3	0	0	6	3	6	3	2	10	0	7	4	6		32	17	0	2	3	0	0	53		42	67		43	66		41	115	8	2.2
1	8	9	0	0	0	0.18	0	3	0	102	2	4	0	6	4.5	5														10	20		16		4	14		42	42		54	40		61	60		62	0	0
1	16	22	1	1	0			5	0	82	9	10	8	6.5	6.5	2.5	2	15	4	4	5	3.5	2	6	12	2	5	4.5		30	10		4	1	0	0	0	51	42	42	56	36	39	57	65	41	32	3	2.2
1	10	4	0	1	0	0	0	6	0	90	11	10	11	6.5	4	3	8	11	8	3.5	4.5									60	15	25	8		17	7		70	42		66	37		80	41		25	0	0
1	16	4	1	1	0	0.08	0	4	1.5	73	0	2	2	3	5	6	4	2	2	6.5	7	5	1	5	8	3	3	5.5	5.5	20	0		3	1	0	1	5	64	42	60	65	39	61	68	65	60	13	2
1	17	4	0	0	0	1.93	0	8	0.65	96	0	1	0	5	7.5	5	0	4	3	7	7.5	4	0	2	3	1	5.5	6		30	7	31	1	2	0	1	1	42	42	42	41	55	63	41	41	41	3	7	0
1	15	9	0	0	0	2.11	0	9	0.25	105	0	0	0	6.5	5.5	5.5	4	0	3	5.5	5.5	5	0	0	0	0	7	6	5.5	60	4	20	0	1	0	0	0	42	42	42	36	45	33	41	41	41	2	3	0
2	16		0	0	0	1.5	0	7	0	90	19	15	12	7.5	8.5	5.5	10	10	8	5	8	5								30	24	3	22		9	5		67			71			66			53	3.75	0
2	10	5	0	0	0	0	0	2	1.47	112	0	0	0	3.5		3							1	1	4	2	4.5	7		10	0		0	0	0	0	2	50		42	36		33	41		41	0	0	0
2	14	5	0	0	0	0	0	2	1.38	90	0	0	0	0			7	3	4	6.5	3.5	3	0	0	0	0	0	0	0	10	0		5	0		1	0	50		42	36		33	41		41	0	0	2
2	13	8	0	0	0	1.28	0	2	0	98	3	4	0	1.5	7																32	0			11			42			53			67			55	5
1	9	4	0	0	0	0.8	0	2	0	98	5	11	8	7		4.5	7	10	6	6.5	4.5	4.5	4	8	21	1			4.5	40	3	2	4	5	3	5	2	53	54	42	60	62	51	57	58	47	14	0	3.5
1	16	4	0	0	0	1.47	0	5	0	71	14	18	11	4	8		6	20	7	6	9.5	2.5	15	28	62	14	3	5		40	0	2	0	1	2	0	0		62	61		63	63		54	49	67	4	5
2	17	34	0	0	1	9.65	1	30	0.31	102	2	0	5	4.5	7.5	6	0	0	0	2	8.5	6	1	0	2	1	3.5	8	6	90	7		13	4	0	1	3		65	50		65	43		58	41	47	3	2
1	17	9	1	0	0	1.29		2	0	75	10	13	11	7.5	6.5	4.5														80	9	0			9			50			51			51			39	6
2	16		0	0	0	2.02	0	4	0.76	89																						0																4
1	18	19	0	0	0	7.03	0	8	0.35	85							2	6	3	6	8	6								70	10	8	1	0	0	0	0	50	50		43	44		41	41		37	6	1.25
2	16	9	1	0	1	3.9	0	9	0.12	115	36	47	26	4.5	2.5	0														30	18	19			3			67			70			66			85	3
1	17	4	1	1	0	0	0	2	0	67	15	8	8	7	10	4.5														70	11	7			1			57			56			50				2
1	15	25	1	0	1	1.67	0	35	0.07	84							7	16	4	4.5		5	11	26	58	11	7.5	4	5			5	0	11		0	4		64	70		71	75		67	71		1	0
1	13	9	0	0	0	4.84	1	17	0.52	87	5	5	5	8.5	10.5	3	23	26	18	3	7	2.5								70	7	2	21		0	3		64	64		71	64		60	54			1	4
2	12	5	0	0	0	0	0	2	0	73							4	9	3	6.5	6.5	5	3	16	27	5	7	6	3	50	5	3	2	1	5	0	4	42	42	42	52	33	48	52	41	55		0	1
1	17	9	1	0	1	2.16	0	10	0.49	89																						1
1	8	1	0	0	0	0.26	0	2	0	111	8	25	12	7	7.5	2	7	17	11	6	6.5	4								70	7		5		11	2		54	50		51	37		55	52		6	7
1	18	9	0	0	0	0.58	0	8	0	65																						12
1	9	2	0	1	0	0	0	1	0	103	4	4	2	8.5	6.5	5.5	1	2	2	7.5	9	5.5	2	2	8	1	6	7.5	5.5	70	4	4	2	3	4	0	1	60	54	42	62	54	49	56	49	42	29	6
1	11	16	1	0	1	8.36	0	11	0.18	104	25	16	15	5	7	3	24	16	19	3.5	5.5	1	31	29	99	24	6.5	4.5	1		20	21	31	29	8	8	16	69	75	71	71	80	74	67	70	67	91		0
1	14	9	0	0	1	2.07	0	11	0.37	84	2	1	3	3	6	4	2	1	2	4	6	5	2	0	6	2	4.5	7	2.5	60	0	7	4	3	0	0	0	48	60	62	44	56	55	48	52	53	41	0
2	17	9	0	0	1	4.12	0	28	0.07	97	7	11	8	4	6.5		4	8	5	4	6									20	3	7	2			2		53	42		48	39		50	41		10	6.5
1	13	5	0	1	0	0.16	0	2	0	85	7	10	4	3.5	6	4.5	11	27	7	3.5	6.5	3	4	13	21	5		5	1		4		4	4	3	5	1		60			62			63		6	9	0.47
1	8	9	0	0	0	0.1	0	6	0	92	3	10	4	6		4														40	5				4												22	0
1	18	4	0	1	0	0	0	2	0	79																																						0
1	14	4	0	0	0	0.17	0	2	0	66	2	0	0	9	11	3														80	6				0												37	0
1	12		1	1	0	0	0	2	0	90																																						0
2	7		0	0	0	0.75	0	4	0.42	101	4	6	2	3.5	4.5	3														20		22			3			54			53			60			28	10
1	18	8	0	0	0	1.44	0	2	1.2	72																						9																3.5	0
1	17	9	0	0	1	3.2	0	6	0.48	91	6	13	4	5	6															40	2	19			3			71			68			65			22	8
2	17	4	0	0	0	1.91	0	5	0	88	15	14	7	3	8	6	6	2	1	3.5	7	5	6	6	21	6	3.5	4.5	4.5	40	4	1	0	0	1	0	0	54	42	42	52	45	39	47	61	42	8	7	0
1	17	4	0	0	0	1.67	1	6	0.2	64	0	6	5	7	5		3	6	5	6.5	3									50	1	9	2		0	0		57	42		58	40		53	53		25	3	0
1	16	4	0	1	0	0.13	0	2	0	74	5	4	1	8.5	9	6	1	2	1	6.5	10.5	6	4	5	10	4	6.5	10	6	90	4	4	3	4	0	0	0	53	42	42	47	33	39	42	41	42	20	2	0.5
2	8	18	0	0	0	1.81	0	8	0	120	6	10	5	2	5.5	4	28	14	19	6.5	3.5	4	11	19	48	15	7	3.5	6	30	15	19	22	17	2	11	5	64	73	68	68	80	66	61	71	63	83	2	10
1	18	9	0	1	0	0	0	2	0	71																						1																5	3
1	17	12	0	1	0	1.49	0	3	0	87	6	4	3	9.5	9.5	5	7	3	6	8	8.5	6	6	1	12	4	7	9.5	6	90	7	4	9	6	3	0	1	48	49	61	60	61	56	70	65	56	70	5	0
1	17	8	0	1	0	0.38	0	4	0	96	11	16	14	2	6.5	2	7	11	11	2.5	6	3	12	4	30	10	3	6		80	16	6	10	9	1	7	2	61	60	54	64	58	55	55	49	47	72	5	0
1	15	17	0	1	0	0.86	0	3	0	86	4	8	3		10	5	3	3	3	5	9	3.5	0	5	10	4			4.5	40	12	10	4	2		0	0	60	54	42	54	52	39	53	53	57	10	3
1	15	16	1	0	1	2.35	0	4	0.19	78	18	8	17	8	9.5	4.5	4	8	5	6	8	5.5									16	6	18		5	2		57	42		76	48		65	49		78	5	0
1	8	5	0	1	0	0	0	2	0	87	11	22	17	6.5	6		7	13	8	6	7.5	1									13		19		7	6		65			66			70			30	9	0
2	17	4	0	0	1	6.88	1	3	0	96	9	13	7	6		3	2	4	1	4	6		9	8	23	9	4	5		80	5	20	3	8	0	0	0	42	49	42	33	47	33	61	44	41	15	5	0
1	17	4	1	0	0	0.21	0	2	1.89	77	6	5	4	5	10.5	5.5	2	5	2	4	8.5	4								60	5	4	2		2	0		60	55		59	54		58	47		52	4	4.5
1	16	9	1	1	0	0	0	3	0	68	10	6	6	5	9	4	2	15	4	6	8.5	3								50	3	1	7		0	6		71	54		71	57		64	54		72	4.25
1	18	1	1	0	0	0.41	0	2	0	71																						6																1.5
1	13	1	1	0	0	0	0	1	0	77							4	3	2	5	2	3										4	14			2			50			42			42			5.75	0
2	12		0	0	0	1.62	0	2	0.86	96	18	14	12	4	5	5	15	11	7	4.5	4.5	5.5	9	11	33	8	3	5	5	50	4	1	6	6	0	2	8	57	57	60	60	56	64	59	51	67	10	4
1	15	4	1	0	0	1	0	3	0.78	64																						0																9
2	7	13	0	0	0	1.97	0	3	0.83	103	1	6	2	5	7	6	2	1	0	5	7.5	6									3	5	2		0	0		42	42		42	33		52	41		23	0	0
1	10	4	0	0	0	0	0	1	0	85	3	9	9	5	6	4.5	7	23	10	8.5	6.5	4								90	0	10	11		2	14		42	42		50	44		78	57		30	1.5	2.5
2	15	1	1	0	0	0	0	1	0	82	0	0	0	2.5	8	4							4	1	5	0	3	6	4		0			2	0		0	42		42	35		43	42		65	2	6.5
1	16	3	0	0	0	1.46	0	7	0.39	73	12	7	8	2	4.5	5							2	7	16	4		6.5	4.5		11	9		3	2		1	50			56			42			29	1.5
1	18	4	0	1	0	0	0	4	0	77.13	6	20	10	4.5	7	5														90	1	0			1			42			42			60			2	1.5	0
1	13	5	0	1	0	0	0	2	0	86.8	4	28	6	6	7.5	5	11	20	11	7	7	5	2	27	37	3	7	9.5	4	0	10	1	33	8	3	3	0		73	71		80	80		78	72		5	0
1	18	9	1	1	0	1.01	1	2	0	113.4																						19
1	16	9	1	0	0	0.34	0	10	0	79	13	11	8	4	5	6															7				2			62			65			65			25	4
1	15	4	1	0	0	0.59	0	3	0	91	9	10	7	6	6	3.5	8	21	13	4.5	8	4									22	0	30		7	5		42	57		56	61		54	66		62	4	0
2	18	13	1	1	1	2.53	0	9	0.63	79																						8																9	8
1	8	8	0	1	0	2.33	1	3	0	110	6	5	7	6.5	8	5	1	7	4	7	9.5	4.5								60	21	11	1		2	0		64	44		67	58		78	64		37		0
1	9		1	0	0	0.11	0	7	0.32	83	12	14	11	5.5	8	5.5	5	14	6	4	8									40	6	29	10		6	4		70	71		71	76		68	71				0
1	18	9	0	0	0	1.42	0	5	0.53	94	1	3	2	6.5	6.5		1	0	1	7	6		0	1	1	1	7	5		100	0		0	0	0	0	0	42	42	50	39	33	43	75		41	0	5	0.25
1	15		0	0	1	3.16	0	12	0.64	91	0	2	5	7	8	4.5	1	1	2	4	8	4								60	14	1	5		2	1			62			71			70			3	2
2	12	18	0	0	1	3.24	0	5	0.86	103	21	21	13	5.5	7	6														40	20				10			44			70			80			60	6
1	14	2	1	0	0	0.35	0	2	1.16	87	4	12	0	4	9	5.5	2	7	3	5	5.5	5.5								100	9		3		4	2		54	42		63	48		67	55		44		0
1	15	27	0	0	0	3.18	1	18	0.13	92	9	17	7	4	5.5	1	0	11	1	4	6	1									6	27	3		4	4		42	42		43	39		69	56		5	5	0
1	18	27	0	0	1	3.48	0	13	0.93	99	1	3	3	4	8															40	3	12			2			42	42		45	45		58	50		14	4	0.25
1	18		0	0	1	3.13	0	6	0.51	90	39	58	26	4.5	4.5																21				15			75			80			80			76	6
1	16	4	1	0	0	2.83	1	6		85	5	9	7	8	10	2														80	6				6			53			62			69			103	8.5	2
1	13	17	0	1	1	1.39	1	6		63	3	3	2	6.5	9	5	0	1	2	6.5		4.5								135		4	0		0	0		42	42		56	42		70	42		26	8	0
1	14		0	0	1	1.74	0	3		85.8	0	4	2	7	6	5	6	15	6	7	7	5									14		9		0	1		49	53		49	53		54	47		7	3.5	0
1	16	4	0	0	0	1.3	0	7		85																																							0
1	15	4	1	0	0	1	0	4		86	1	2	1	8	5.5	3															2				0			49			55			61			10	7.5	0
1	18	25	1	0	0	1.44	0	6		94	9	9	3	6	8	2														70	7				3			64			71			67			75	6
1	17	17	0	1	1	1.72	0	7		101	1	0	2	3.5	6	5.5	7	4	4	2	7	5								100	4	4	2		0	1		60	71		61	63		67	59		40	1.75	0
1	16	1	1	0	0	1.1	0	2		99																																							0
1	16	9	1	0	1	1.17	0	5		85	7	9	3	6.5	5.5	6															7				4			44			48			51			45
2	14	4	1	0	1	2.66	0	7		91	2	2	1	4.5	7	5.5	4	1	2		7	5								10	24	19	5		4	5		42	50		58	45		78	42		26	5
1	17	16	1	0	1	3.75	0	24		86																						8																6	0
1	17	12	1	0	1	1.66	0	13		83																																						1	0
1	17	4	0	0	0	1.23	0	3		83	1	9	5	7.5	6.5	5	0	8	2	6	6.5	5								40	0		1		0	0		42	42		47	35		50	65				0
2	17	14	0	1	0	2.47	0	5		103	0	6	1	3.5	6	5	4	7	5	3.5	5	5								60	11		3		2	2		57	42		61	41		69	41		37		0
1	14		1	0	0	0.16	0	2		93	2	4	0	2.5																																		1	0
2	11	13	0	0	0	1.47	1	3		101	3	10	3	5	6	5	0	8	3	7	6	5								20	0		3		3	2		64	57		71	59		63	47		19		0
2	16	16	0	1	0	6.62	1	8		71	10	1	5	6	8.5	5.5	4	5	3	3	11.5	4.5	3	12	25	5	1.5	9.5	4		12		6	5	2	0	1	70	70	57	80	74	63	75	67	52	93	7	1
1	18	4	0	0	0	1.76	0	5		81																					12	3		0	4		0	78		42	80		33	80		41	64		5
1	13	4	0	0	0	0.18	0	2		102	1	2	3				2	7	4	3.5	4.5	2								20	0				0													8	0
1	17	4	1	0	0	1	0	6		94																																						7.5	1
2	18	4	0	1	0	1.7	0	3		98	5	2	2	9	11	6														130	10				1			63			68			61			62
1	12	12	0	1	0	1.18	0	5		95	5	3	3				10	2	9	7	7	3									5	10	23		3	4		42	57		44	55		75	52		24	5	5
1	8		0	0	1	1.17	0	6		99	10	4	3	4.5	4.5	5.5															2				0			60			60			52			18
2	16	2	1	0	0	0.65	0	2		87	12	25	9		5	2.5															3				7			60			57			61			8	3
1	10	5	0	1	0	0	0	1		81																																						0
1	11		0	0	0						10	11	11	5	4.5	4															5	3			2			60			56			52			36
2	14		1	1	0	0	0	2		86	33	15	29																		42				9			57			63			64			120	9
2	17		0	0	0	0.63	0	2		79																																						7.5
1	16		0	0	0	1.18	0	5		79
1	11		0	1	0	0	0	2		64	7	17	7	7.5	4	5														60	3	0			2			64			63			53			31	4
2	12		0	1	0	0.6	1	3		114	3	7	1	4.5	5.5	6														70	5				2			42			43			42			6	7
2	13		0	1	0	0.23	0	2		75																																						3
1	7		0	0	1	3.22	1	12			7	1	7	7.5	9	5							1	0	2	1	7	7.5	3	70	2			1	0		0	42		54	45		52	70		67	22	5
[truncated: 110 more columns]
