# Supplementary material for: A Complex Systems Approach to Causal Discovery in Psychiatry
Source: PLoS One. 2016 Mar 30;11(3):e0151174. doi: 10.1371/journal.pone.0151174 (PMC4814084; doi:10.1371/journal.pone.0151174)
Supplement: S7 File — (ZIP) [file pone.0151174.s007.zip › CHIDS_Data.xlsx]

## Sheet: Sheet1
injuryid	id	bur_injr	gender	age	race	days	iss	glasgow	tbsa	injurcir	inj_vio	head	face	arms	legs	hands	genitals	trunk	surgery	fusurgery	vented	pca	morphdi	morphgrp	morph24h	morph7d	morphine	benzo24h	benzo7d	benzo	benzodi	ssri	ketamine	ketdich	pulse	sbp	dbp	cbclwd	cbclso	cbclanx	cbclsp	cbclth	cbclatt	cbcldel	cbclagg	cbclint	cbclext	cbcltot	cbclptsd
42	73	2	2	7	1	13	20	6	-99	1	0	1	-99	-99	-99	-99	-99	-99	0	0	1	0	1	1	2.7	0.49	0.26	0	0	0	0	-99	0	0	-99	-99	-99	-99	-99	-99	-99	-99	-99	-99	-99	-99	-99	-99	-99
43	74	2	1	14	2	15	9	-99	-99	8	0	0	-99	-99	-99	-99	-99	-99	1	0	1	0	1	2	0.65	2.44	1.16	0	0.01	0.005	1	-99	0.32	1	78	130	76	-99	-99	-99	-99	-99	-99	-99	-99	-99	-99	-99	-99
44	75	2	1	15	1	8	9	11	-99	1	0	1	-99	-99	-99	-99	-99	-99	-99	0	1	0	1	1	5	1	0.875	0.03	-99	0.008	1	-99	0	0	85	115	75	1	3	5	0	1	6	4	9	9	13	29	11
45	76	2	1	10	2	1	5	-99	-99	1	0	-99	-99	-99	-99	-99	-99	-99	-99	0	0	0	0	0	0	-99	0	0	-99	0	0	-99	0	0	85	115	85	-99	-99	-99	-99	-99	-99	-99	-99	-99	-99	-99	-99
46	77	2	1	15	1	11	10	14	-99	1	0	1	-99	-99	-99	-99	-99	-99	0	0	0	0	1	1	1.13	0.46	0.29	0	0	0	0	0	0	0	95	140	96	1	1	3	1	0	4	0	1	5	1	12	2
47	78	2	2	18	2	1	1	15	-99	2	1	0	-99	-99	-99	-99	-99	-99	1	0	0	0	1	1	0.67	-99	0.67	0.025	-99	0.025	1	0	0	0	92	135	90	-99	-99	-99	-99	-99	-99	-99	-99	-99	-99	-99	-99
48	79	2	1	8	1	7	1	15	-99	4	1	1	-99	-99	-99	-99	-99	-99	0	0	0	0	0	0	0	0	0	0	0.004	0.004	0	0.4	0	0	81	110	77	3	2	13	4	1	2	4	13	18	17	54	9
49	80	2	2	15	2	8	9	-99	-99	3	1	0	-99	-99	-99	-99	-99	-99	1	0	0	0	1	2	1.55	2.2	1.93	0	0	0	0	0	0.65	1	95	110	62	-99	-99	-99	-99	-99	-99	-99	-99	-99	-99	-99	-99
50	81	2	1	15	1	3	16	-99	-99	5	0	1	-99	-99	-99	-99	-99	-99	0	0	1	0	0	0	0	0	0	0	0	0	0	0	0	0	90	130	87	-99	-99	-99	-99	-99	-99	-99	-99	-99	-99	-99	-99
51	82	2	1	15	2	3	25	-99	-99	3	1	0	-99	-99	-99	-99	-99	-99	1	0	0	0	-99	-99	-99	-99	-99	-99	-99	-99	-99	0	-99	-99	-99	-99	-99	-99	-99	-99	-99	-99	-99	-99	-99	-99	-99	-99	-99
52	83	2	1	16	1	4	8	15	-99	1	0	1	-99	-99	-99	-99	-99	-99	0	0	0	0	0	0	0	-99	0	0.03	-99	0.007	1	0	0	0	98	135	76	-99	-99	-99	-99	-99	-99	-99	-99	-99	-99	-99	-99
53	84	2	2	17	1	6	8	15	-99	1	0	1	-99	-99	-99	-99	-99	-99	1	0	0	0	1	1	0.63	-99	0.9	0	-99	0	0	0	0.65	1	91	105	64	0	2	0	1	0	0	0	0	2	0	3	1
54	85	2	1	8	3	27	9	15	-99	6	0	0	-99	-99	-99	-99	-99	-99	2	0	0	0	1	2	0.53	1.96	1.25	0	0.35	0.09	1	0	0.12	1	87	121	76	4	2	6	3	2	5	8	10	11	18	45	9
55	86	2	2	14	2	1	1	15	-99	2	1	0	-99	-99	-99	-99	-99	-99	0	0	0	0	0	0	0	-99	0	0	-99	0	0	0	-99	-99	84	120	71	1	1	0	3	0	0	1	3	2	4	9	2
56	87	2	1	14	2	4	10	9	-99	5	0	1	-99	-99	-99	-99	-99	-99	0	0	1	0	1	1	0.85	-99	0.28	0	-99	0	0	0	0	0	62	115	70	8	4	4	2	4	4	0	7	15	7	35	12
57	88	2	1	17	1	10	13	15	-99	7	0	0	-99	-99	-99	-99	-99	-99	1	0	0	0	1	1	1.65	0.77	0.58	0	0	0	0	0	0.2	1	99	145	85	0	0	0	3	2	3	0	2	0	2	10	4
58	89	2	2	12	2	2	4	15	-99	1	0	1	-99	-99	-99	-99	-99	-99	1	0	0	0	0	0	0	-99	0	0	-99	0	0	0	1.4	1	90	127	80	-99	-99	-99	-99	-99	-99	-99	-99	-99	-99	-99	-99
59	90	2	1	11	2	13	9	15	-99	5	0	1	-99	-99	-99	-99	-99	-99	0	0	0	0	0	0	0	-99	0	0	-99	0	0	0	0	0	75	105	68	-99	-99	-99	-99	-99	-99	-99	-99	-99	-99	-99	-99
60	91	2	1	17	3	2	4	14	-99	5	0	0	-99	-99	-99	-99	-99	-99	0	0	0	0	1	2	1.13	-99	1.16	0	-99	0	0	-99	0	0	-99	-99	-99	-99	-99	-99	-99	-99	-99	-99	-99	-99	-99	-99	-99
61	92	2	2	18	2	2	4	15	-99	5	0	1	-99	-99	-99	-99	-99	-99	0	0	0	0	1	1	0	-99	0.81	0	-99	0	0	-99	0	0	97	110	75	-99	-99	-99	-99	-99	-99	-99	-99	-99	-99	-99	-99
62	93	2	1	17	2	3	4	-99	-99	8	0	0	-99	-99	-99	-99	-99	-99	1	0	0	0	1	1	0.68	-99	0.74	0	-99	0	0	-99	0.95	1	89	115	75	0	0	0	0	0	0	0	0	0	0	0	0
63	94	2	2	16	1	7	26	15	-99	1	0	0	-99	-99	-99	-99	-99	-99	0	0	0	1	1	2	0.2	1.05	1.05	0	0	0	0	0	0	0	109	110	68	0	0	0	0	0	1	1	0	0	1	5	0
64	95	2	1	14	2	4	9	-99	-99	8	0	0	-99	-99	-99	-99	-99	-99	1	0	0	0	1	2	1.85	-99	1.52	0	-99	0	0	-99	0.55	1	95	105	75	-99	-99	-99	-99	-99	-99	-99	-99	-99	-99	-99	-99
65	96	2	1	15	2	2	1	15	-99	2	1	0	-99	-99	-99	-99	-99	-99	1	0	0	0	0	0	0	-99	0	0	-99	0	0	0	-99	-99	87	120	81	0	2	5	4	1	6	21	14	7	35	61	5
66	97	2	1	13	2	6	10	14	-99	5	0	0	-99	-99	-99	-99	-99	-99	0	0	0	0	1	1	0.45	-99	0.15	0.153	-99	0.034	1	0	0	0	102	98	70	2	1	4	3	3	7	3	6	7	9	31	7
67	98	2	1	9	2	4	9	15	-99	8	0	0	-99	-99	-99	-99	-99	-99	0	0	-99	0	1	2	0.55	-99	2.96	0	-99	0	0	-99	0.61	1	95	110	85	1	0	1	1	0	2	2	6	2	8	13	2
68	99	2	2	15	3	1	-99	15	-99	2	1	0	-99	-99	-99	-99	-99	-99	0	0	0	0	0	0	0	-99	0	0	-99	0	0	0	0	0	92	125	90	-99	-99	-99	-99	-99	-99	-99	-99	-99	-99	-99	-99
69	100	2	1	17	4	4	9	15	-99	5	0	0	-99	-99	-99	-99	-99	-99	1	0	0	0	1	2	2.97	-99	2.19	0	-99	0	0	0	-99	-99	89	120	85	-99	-99	-99	-99	-99	-99	-99	-99	-99	-99	-99	-99
70	101	2	1	9	2	2	4	15	-99	5	0	0	-99	-99	-99	-99	-99	-99	0	0	0	0	1	2	2.11	-99	1.56	0	-99	0	0	0	0.46	1	85	115	76	-99	-99	-99	-99	-99	-99	-99	-99	-99	-99	-99	-99
71	102	2	1	18	1	15	33	3	-99	1	0	0	-99	-99	-99	-99	-99	-99	0	0	1	0	1	1	0.66	1.31	0.72	0.06	0.08	0.006	1	0	0	0	93	125	85	-99	-99	-99	-99	-99	-99	-99	-99	-99	-99	-99	-99
72	103	2	1	17	4	10	14	15	-99	5	0	0	-99	-99	-99	-99	-99	-99	0	1	0	1	1	2	0.23	2.6	2.1	0	0	0	0	0	-99	-99	91	115	87	-99	-99	-99	-99	-99	-99	-99	-99	-99	-99	-99	-99
73	104	2	1	7	3	3	8	14	-99	8	0	1	-99	-99	-99	-99	-99	-99	0	0	0	0	1	1	0.22	-99	0.32	0	-99	0	0	0	0	0	85	105	76	1	5	1	2	0	0	1	2	7	3	17	5
74	105	2	2	9	3	14	9	15	-99	5	0	0	-99	-99	-99	-99	-99	-99	1	0	0	1	1	2	1.5	4.35	2.18	0	0.014	0.007	1	0	-99	-99	-99	-99	-99	1	1	4	1	0	0	0	3	6	3	12	3
75	106	2	1	7	3	3	9	15	-99	5	0	0	-99	-99	-99	-99	-99	-99	0	0	1	0	1	2	1.32	-99	3.03	0	-99	0	0	-99	1	1	85	120	78	1	0	2	0	0	5	0	1	3	1	10	2
76	107	2	1	15	3	4	5	-99	-99	1	0	0	-99	-99	-99	-99	-99	-99	1	0	0	0	1	1	0.53	-99	0.79	0	-99	0	0	-99	0.55	1	83	117	87	3	1	4	1	0	2	0	1	7	1	11	4
77	108	2	1	15	2	2	1	15	-99	2	1	0	-99	-99	-99	-99	-99	-99	1	0	0	0	0	0	0	-99	0	0	-99	0	0	-99	0	0	92	125	81	1	1	2	2	1	6	5	5	4	10	24	6
78	109	2	1	15	2	3	1	15	-99	9	1	0	-99	-99	-99	-99	-99	-99	0	0	0	0	1	1	1.17	-99	0.78	0	-99	0	0	-99	0	0	80	120	71	1	0	0	0	0	1	12	8	1	20	23	3
79	110	2	2	15	2	7	4	15	-99	5	0	0	-99	-99	-99	-99	-99	-99	0	0	0	0	1	2	0.93	1.54	1.54	0	0	0	0	-99	0.199	1	81	125	82	5	4	7	3	1	8	4	10	14	14	43	12
80	111	2	1	9	2	3	14	15	-99	5	0	1	-99	-99	-99	-99	-99	-99	-99	0	0	0	1	1	0.75	-99	0.25	0	-99	0	0	0	0	0	89	110	75	2	0	4	3	2	6	1	10	4	11	29	14
81	112	2	1	13	2	9	13	14.5	-99	5	0	0	-99	-99	-99	-99	-99	-99	-99	1	0	0	1	2	0	1.1	1.2	0	0.126	0.098	1	-99	0.489	1	89	125	80	9	2	13	2	3	9	2	9	22	11	54	17
82	113	2	1	7	2	3	4	15	-99	8	0	0	-99	-99	-99	-99	-99	-99	1	0	0	0	1	1	0.56	-99	0.42	0	-99	0	0	-99	0.63	1	91	110	87	-99	-99	-99	-99	-99	-99	-99	-99	-99	-99	-99	-99
83	114	2	1	13	2	2	4	15	-99	5	0	0	-99	-99	-99	-99	-99	-99	0	0	0	0	1	2	0.75	-99	1.37	0	-99	0	0	-99	-99	-99	87	130	85	3	4	2	5	0	5	5	6	9	11	29	7
84	115	2	2	15	1	6	13	10	-99	6	0	1	-99	-99	-99	-99	-99	-99	0	0	1	0	1	2	0.93	-99	1.59	0	-99	0.006	1	-99	-99	-99	92	110	57	-99	-99	-99	-99	-99	-99	-99	-99	-99	-99	-99	-99
85	116	2	1	10	2	3	4	15	-99	6	0	1	-99	-99	-99	-99	-99	-99	0	0	0	0	0	0	0	-99	0	0	-99	0	0	-99	0	0	72	117	72	0	0	0	0	0	0	0	0	0	0	0	0
86	117	2	2	9	3	3	9	15	-99	6	0	0	-99	-99	-99	-99	-99	-99	1	0	0	0	1	2	2.61	-99	1.07	0	-99	0	0	0	0.67	1	113	120	70	0	0	0	0	0	0	0	0	0	0	0	0
87	118	2	1	15	2	16	9	15	-99	8	0	0	-99	-99	-99	-99	-99	-99	1	0	0	0	1	2	0.65	2.47	1.62	0	0	0	0	-99	0.36	1	84	126	79	-99	-99	-99	-99	-99	-99	-99	-99	-99	-99	-99	-99
88	119	2	1	9	2	3	9	15	-99	5	0	0	-99	-99	-99	-99	-99	-99	0	0	0	0	1	1	0.69	-99	0.23	0	-99	0	0	-99	0	0	102	129	73	0	0	0	0	1	1	1	2	0	3	0	5
89	120	2	1	13	1	11	13	15	-99	5	0	1	-99	-99	-99	-99	-99	-99	2	0	0	1	1	2	0.7	1.12	1.88	0	0	0	0	-99	0.34	1	102	120	69	1	8	8	1	2	2	2	4	16	6	32	13
90	121	2	1	17	1	4	16	15	-99	11	0	0	-99	-99	-99	-99	-99	-99	1	0	-99	0	-99	-99	-99	-99	-99	-99	-99	-99	-99	-99	-99	-99	69	130	67	0	1	1	0	0	0	0	1	2	1	5	1
91	122	2	2	16	1	5	9	15	-99	5	0	0	-99	-99	-99	-99	-99	-99	0	0	0	1	1	2	6.6	-99	4.07	0	-99	0	0	-99	0	0	86	106	65	1	0	0	0	1	0	5	5	1	10	13	2
92	123	2	1	12	3	2	4	14	-99	5	0	1	-99	-99	-99	-99	-99	-99	0	0	0	0	1	2	1.44	-99	3.2	0	-99	0	0	-99	2	1	89	123	81	-99	-99	-99	-99	-99	-99	-99	-99	-99	-99	-99	-99
93	124	2	1	17	2	9	25	15	-99	3	1	0	-99	-99	-99	-99	-99	-99	-99	0	0	1	1	2	5.38	3.76	2.93	0	0	0	0	-99	0	0	93	142	75	15	2	14	8	2	12	14	14	29	28	78	15
94	125	2	1	16	3	12	9	15	-99	5	0	0	-99	-99	-99	-99	-99	-99	3	0	1	1	1	2	1.81	4.44	3.6	0	0	0	0	0	1.16	1	92	128	71	5	8	8	1	5	11	13	34	20	47	90	16
95	126	2	2	18	1	4	2	-99	-99	1	0	1	-99	-99	-99	-99	-99	-99	1	0	0	0	1	2	1.1	-99	2.39	0	-99	0	0	-99	0.74	1	95	125	73	6	8	9	1	3	11	8	7	22	15	57	11
96	127	2	1	18	1	1	1	15	-99	2	1	0	-99	-99	-99	-99	-99	-99	0	0	0	0	0	0	0	-99	0	0	-99	0	0	-99	0	0	74	133	63	0	0	0	1	0	2	1	3	0	4	9	0
97	128	2	2	11	2	10	9	15	-99	5	0	0	-99	-99	-99	-99	-99	-99	-99	0	0	1	1	1	1.5	0.91	0.64	0	0	0	0	-99	0.5	1	106	115	71	-99	-99	-99	-99	-99	-99	-99	-99	-99	-99	-99	-99
98	129	2	1	18	2	1	5	15	-99	9	1	0	-99	-99	-99	-99	-99	-99	-99	0	0	0	0	0	0	-99	0	0	-99	0	0	-99	0	0	69	125	64	-99	-99	-99	-99	-99	-99	-99	-99	-99	-99	-99	-99
99	130	2	1	7	2	4	14	14	-99	5	0	0	-99	-99	-99	-99	-99	-99	-99	0	0	1	1	1	2.66	-99	0.98	0	-99	0	0	-99	1	1	97	128	72	2	3	2	2	1	2	0	1	7	1	19	7
100	131	2	1	8	3	3	9	14	-99	5	0	0	-99	-99	-99	-99	-99	-99	0	0	0	0	1	1	0.55	-99	0.18	0	-99	0	0	-99	0	0	102	103	65	1	0	1	0	0	0	3	1	2	4	11	0
101	132	2	1	16	1	5	22	-99	-99	9	1	1	-99	-99	-99	-99	-99	-99	0	0	0	0	-99	-99	-99	-99	-99	-99	-99	-99	-99	-99	0	0	82	115	62	5	3	1	5	2	9	1	9	9	10	34	8
102	133	2	1	10	1	6	4	15	-99	5	0	1	-99	-99	-99	-99	-99	-99	0	0	0	0	0	0	0	-99	0	0	-99	0	0	-99	0	0	90	112	75	4	2	6	4	3	11	4	6	11	10	42	11
103	134	2	1	16	2	4	4	-99	-99	9	1	1	-99	-99	-99	-99	-99	-99	1	0	0	0	1	1	0.31	-99	0.08	0	-99	0	0	-99	1.5	1	73	128	80	0	0	0	0	0	0	0	2	0	2	2	2
104	135	2	1	17	2	8	4	15	-99	1	0	0	-99	-99	-99	-99	-99	-99	1	0	0	0	1	2	4	2.2	1.93	0	0	0	0	-99	0.65	1	96	116	61	0	0	0	0	0	0	0	1	0	1	4	0
105	136	2	1	15	3	9	9	15	-99	8	0	0	-99	-99	-99	-99	-99	-99	1	1	0	0	1	2	2.88	2.25	2.11	0	0	0	0	-99	0.25	1	105	149	84	0	0	0	0	0	0	0	0	0	0	0	0
106	137	2	2	16	1	7	-99	15	-99	1	0	0	-99	-99	-99	-99	-99	-99	0	0	0	0	1	2	1.23	1.5	1.5	0	0	0	0	-99	0	0	90	117	72	3	3	14	1	1	4	4	11	19	15	44	12
107	138	2	2	10	3	2	5	-99	-99	1	0	0	-99	-99	-99	-99	-99	-99	1	0	0	0	0	0	0	-99	0	0	-99	0	0	-99	1.47	1	112	109	58	0	0	0	0	0	0	0	0	0	0	0	0
108	139	2	2	14	3	2	5	15	-99	1	0	0	-99	-99	-99	-99	-99	-99	1	0	0	0	0	0	0	-99	0	0	-99	0	0	-99	1.38	1	90	107	60	0	0	0	0	0	0	0	0	0	0	0	0
109	140	2	2	13	2	2	8	-99	-99	5	0	0	-99	-99	-99	-99	-99	-99	0	0	0	0	1	2	2.38	-99	1.28	0	-99	0	0	-99	0	0	98	123	69	1	1	1	6	5	7	2	2	3	4	27	0
110	141	2	1	9	2	2	4	-99	-99	5	0	0	-99	-99	-99	-99	-99	-99	0	0	0	0	1	1	1.4	-99	0.8	0	-99	0	0	-99	0	0	98	101	59	4	0	1	4	0	3	2	9	5	11	34	8
111	142	2	1	16	1	5	4	15	-99	1	0	0	-99	-99	-99	-99	-99	-99	0	0	0	0	1	2	1.59	-99	1.47	0	-99	0	0	-99	0	0	71	126	58	4	1	10	0	4	8	6	12	14	18	49	11
112	143	2	2	17	1	30	34	15	-99	1	0	0	-99	-99	-99	-99	-99	-99	4	0	1	1	1	2	10.4	13.54	9.65	0	0.04	0.12	1	-99	0.31	1	102	109	71	0	2	0	0	0	0	0	0	2	0	2	5
113	144	2	1	17	2	2	9	-99	-99	9	1	0	-99	-99	-99	-99	-99	-99	0	0	0	0	1	2	0	-99	1.29	0	-99	-99	-99	-99	0	0	75	140	75	6	0	4	2	4	7	9	4	10	13	44	11
114	145	2	2	16	2	4	-99	-99	-99	8	0	0	-99	-99	-99	-99	-99	-99	1	1	0	0	1	2	0.7	-99	2.02	0	-99	0	0	-99	0.76	1	89	115	71	-99	-99	-99	-99	-99	-99	-99	-99	-99	-99	-99	-99
115	146	2	1	18	1	8	19	15	-99	1	0	0	-99	-99	-99	-99	-99	-99	1	0	1	0	1	2	6.13	7.93	7.03	0	-99	0	0	-99	0.35	1	85	139	79	-99	-99	-99	-99	-99	-99	-99	-99	-99	-99	-99	-99
116	147	2	2	16	2	9	9	15	-99	2	1	0	-99	-99	-99	-99	-99	-99	1	0	0	1	1	2	0.41	4.55	3.9	0	-99	0	0	-99	0.12	1	115	141	86	9	8	21	8	6	13	14	33	36	47	121	26
117	148	2	1	17	2	2	4	14	-99	9	1	1	-99	-99	-99	-99	-99	-99	0	0	0	0	0	0	0	-99	0	0	-99	0	0	-99	0	0	67	109	59	6	3	7	3	1	1	5	3	15	8	34	8
118	149	2	1	15	2	35	25	15	-99	2	1	0	-99	-99	-99	-99	-99	-99	1	0	1	1	1	2	1.99	2.66	1.67	0	-99	0	0	-99	0.07	1	84	124	70	-99	-99	-99	-99	-99	-99	-99	-99	-99	-99	-99	-99
119	150	2	1	13	1	17	9	15	-99	10	0	0	-99	-99	-99	-99	-99	-99	5	1	1	0	1	2	3.06	9.1	4.84	0	0	0.001	0	-99	0.52	1	87	120	69	1	2	2	2	2	3	1	4	5	5	20	5
120	151	2	2	12	3	2	5	15	-99	5	0	0	-99	-99	-99	-99	-99	-99	0	0	0	0	0	0	0	-99	0	0	-99	0	0	-99	0	0	73	98	61	-99	-99	-99	-99	-99	-99	-99	-99	-99	-99	-99	-99
121	152	2	1	17	2	10	9	15	-99	3	1	0	-99	-99	-99	-99	-99	-99	2	0	0	1	1	2	1.48	2.43	2.16	0	0	0	0	-99	0.49	1	89	136	74	-99	-99	-99	-99	-99	-99	-99	-99	-99	-99	-99	-99
122	153	2	1	8	2	2	1	15	-99	5	0	0	-99	-99	-99	-99	-99	-99	0	0	0	0	1	1	0.51	-99	0.26	0	-99	0	0	-99	0	0	111	125	73	4	0	4	5	3	8	3	22	8	25	52	12
123	154	2	1	18	1	8	9	15	-99	1	0	0	-99	-99	-99	-99	-99	-99	0	0	0	0	1	1	0.64	0.63	0.58	0	0	0	0	-99	0	0	65	112	64	-99	-99	-99	-99	-99	-99	-99	-99	-99	-99	-99	-99
124	155	2	1	9	3	1	2	15	-99	1	0	1	-99	-99	-99	-99	-99	-99	0	0	0	0	0	0	0	-99	0	0	-99	0	0	-99	0	0	103	123	78	1	0	3	1	0	0	2	2	4	4	13	2
125	156	2	1	11	3	11	16	14	-99	3	1	0	-99	-99	-99	-99	-99	-99	1	1	1	1	1	2	2.97	13.14	8.36	0	0	0	0	-99	0.18	1	104	111	73	9	2	16	4	2	8	3	13	25	16	65	15
126	157	2	1	14	1	11	9	15	-99	6	0	0	-99	-99	-99	-99	-99	-99	1	0	0	1	1	2	0.97	3.25	2.07	0	0	0	0	-99	0.37	1	84	108	61	0	2	0	1	0	2	0	1	2	1	10	3
127	158	2	2	17	1	28	9	15	-99	5	0	0	-99	-99	-99	-99	-99	-99	1	0	1	1	1	2	8.16	5.24	4.12	0	0	0	0	-99	0.07	1	97	107	60	2	1	4	0	1	5	6	5	7	11	25	8
128	159	2	1	13	2	2	5	15	-99	5	0	1	-99	-99	-99	-99	-99	-99	0	0	0	0	1	1	0	-99	0.164	0	0	0	0	-99	0	0	85	117	64	1	3	3	0	0	6	4	6	7	10	23	4
129	160	2	1	8	1	6	9	15	-99	6	0	0	-99	-99	-99	-99	-99	-99	0	0	0	0	1	1	0	-99	0.1	0	-99	0	0	-99	0	0	92	107	61	1	0	3	0	2	2	0	10	3	10	24	4
130	161	2	1	18	1	2	4	15	-99	5	0	1	-99	-99	-99	-99	-99	-99	0	0	0	0	0	0	0	-99	0	0	-99	0	0	-99	0	0	79	154	69	-99	-99	-99	-99	-99	-99	-99	-99	-99	-99	-99	-99
131	162	2	1	14	2	2	4	15	-99	12	0	0	-99	-99	-99	-99	-99	-99	0	0	0	0	1	1	0	-99	0.17	0	-99	0	0	-99	0	0	66	138	68	0	0	2	0	0	2	0	0	2	0	4	0
132	163	2	1	12	2	2	-99	15	-99	9	1	1	-99	-99	-99	-99	-99	-99	0	0	0	0	0	0	0	-99	0	0	-99	0	0	-99	0	0	90	117	65	-99	-99	-99	-99	-99	-99	-99	-99	-99	-99	-99	-99
133	164	2	2	7	1	4	-99	15	-99	5	0	0	-99	-99	-99	-99	-99	-99	1	0	0	0	1	1	2.4	-99	0.75	0	-99	0	0	-99	0.42	1	101	122	66	1	1	2	2	1	1	2	4	4	6	16	2
134	165	2	1	18	1	2	8	15	-99	1	0	0	-99	-99	-99	-99	-99	-99	1	1	0	0	1	2	2.12	-99	1.44	0	-99	0	0	-99	1.2	1	72	117	66	-99	-99	-99	-99	-99	-99	-99	-99	-99	-99	-99	-99
135	166	2	1	17	1	6	9	15	-99	1	0	0	-99	-99	-99	-99	-99	-99	1	0	1	1	1	2	7.29	-99	3.2	0	-99	0	0	-99	0.48	1	91	129	75	4	0	2	0	0	4	7	6	6	13	22	4
136	167	2	2	17	7	5	4	15	-99	12	0	0	-99	-99	-99	-99	-99	-99	0	0	0	0	1	2	0	-99	1.91	0	-99	0	0	-99	0	0	88	118	73	4	4	8	4	2	5	3	11	15	14	42	7
137	168	2	1	17	1	6	4	15	-99	13	0	0	-99	-99	-99	-99	-99	-99	1	-99	0	0	1	2	0.8	-99	1.67	0.006	-99	0.001	0	-99	0.2	1	64	134	73	0	0	0	0	0	5	2	4	0	6	13	5
138	169	2	1	16	1	2	4	14.5	-99	12	0	1	-99	-99	-99	-99	-99	-99	0	0	0	0	1	1	0.25	-99	0.125	0	-99	0	0	-99	0	0	74	147	68	0	4	1	0	0	0	1	3	5	4	10	1
139	170	2	2	8	1	8	18	15	-99	5	0	0	-99	-99	-99	-99	-99	-99	0	0	1	0	1	2	2	2.07	1.81	0	0	0	0	-99	0	0	120	128	62	2	0	5	1	1	0	1	9	6	10	22	5
140	171	2	1	18	2	2	9	15	-99	1	0	1	-99	-99	-99	-99	-99	-99	0	0	0	0	0	0	0	-99	0	0	-99	0	0	-99	0	0	71	131	68	-99	-99	-99	-99	-99	-99	-99	-99	-99	-99	-99	-99
141	172	2	1	17	1	3	12	15	-99	1	0	1	-99	-99	-99	-99	-99	-99	0	0	0	0	1	2	3.55	-99	1.49	0	-99	0	0	-99	0	0	87	123	66	3	1	2	0	0	0	1	3	6	4	12	3
142	173	2	1	17	1	4	8	14	-99	1	0	1	-99	-99	-99	-99	-99	-99	1	0	0	0	1	1	0.22	-99	0.38	0	-99	0	0	-99	0	0	96	132	69	2	6	4	3	1	9	7	9	11	16	44	14
143	174	2	1	15	2	3	17	15	-99	1	0	1	-99	-99	-99	-99	-99	-99	0	0	0	0	1	1	1.6	-99	0.86	0	-99	0	0	-99	0	0	86	135	70	3	1	0	1	0	6	3	5	4	8	20	3
144	175	2	1	15	2	4	16	14	-99	3	1	0	-99	-99	-99	-99	-99	-99	1	0	0	1	1	2	2.49	3.59	2.35	0	0	0	0	-99	0.19	1	78	128	74	4	9	6	2	1	7	0	8	18	8	40	17
145	176	2	1	8	2	2	5	15	-99	5	0	1	-99	-99	-99	-99	-99	-99	0	-99	0	0	0	0	0	-99	0	0	-99	0	0	-99	0	0	87	126	71	4	0	8	6	2	12	7	15	11	22	64	17
146	177	2	2	17	1	3	4	15	-99	1	0	0	-99	-99	-99	-99	-99	-99	0	0	0	1	1	2	14.49	-99	6.88	0.0096	-99	0.0032	0	-99	0	0	96	102	66	1	0	8	0	0	4	5	8	9	13	27	7
147	178	2	1	17	1	2	4	15	-99	2	1	0	-99	-99	-99	-99	-99	-99	1	-99	0	0	1	1	0	-99	0.21	0	-99	0	0	-99	1.89	1	77	128	70	1	1	5	0	0	0	1	4	6	5	13	4
148	179	2	1	16	3	3	9	15	-99	9	1	1	-99	-99	-99	-99	-99	-99	0	0	0	0	0	0	0	-99	0	0	-99	0	0	-99	0	0	68	119	72	3	5	3	1	0	3	1	5	10	6	21	6
149	180	2	1	18	2	2	1	15	-99	3	1	0	-99	-99	-99	-99	-99	-99	0	-99	0	0	1	1	0	-99	0.41	0	-99	0	0	-99	0	0	71	127	72	-99	-99	-99	-99	-99	-99	-99	-99	-99	-99	-99	-99
150	181	2	1	13	2	1	1	15	-99	2	1	0	-99	-99	-99	-99	-99	-99	0	0	0	0	0	0	0	-99	0	0	-99	0	0	-99	0	0	77	114	68	-99	-99	-99	-99	-99	-99	-99	-99	-99	-99	-99	-99
151	182	2	2	12	3	2	-99	15	-99	8	0	0	-99	-99	-99	-99	-99	-99	1	0	0	0	1	2	2.54	-99	1.62	0	-99	0	0	-99	0.86	1	96	114	70	6	4	9	3	1	4	3	11	18	14	48	12
152	183	2	1	15	2	3	4	-99	-99	3	1	0	-99	-99	-99	-99	-99	-99	1	-99	0	0	1	1	1.124	-99	0.999	0	-99	0	0	-99	0.78	1	64	143	77	-99	-99	-99	-99	-99	-99	-99	-99	-99	-99	-99	-99
153	184	2	2	7	2	3	13	15	-99	5	0	0	-99	-99	-99	-99	-99	-99	1	0	0	0	1	2	0.6	-99	1.967	0	-99	0	0	-99	0.83	1	103	114	67	0	0	1	1	0	0	2	4	1	6	9	2
154	185	2	1	10	2	1	4	15	-99	12	0	0	-99	-99	-99	-99	-99	-99	0	0	0	0	0	0	0	-99	0	0	-99	0	0	-99	0	0	85	115	66	0	1	2	1	2	5	2	7	3	9	28	9
155	186	2	2	15	2	1	1	15	-99	3	1	0	-99	-99	-99	-99	-99	-99	0	0	0	0	0	0	0	-99	0	0	-99	0	0	-99	0	0	82	119	70	0	0	0	0	0	0	0	0	0	0	0	0
156	187	2	1	16	2	7	3	15	-99	5	0	0	-99	-99	-99	-99	-99	-99	1	0	0	0	1	2	0.99	1.46	1.46	0	0	0	0	-99	0.39	1	73	141	80	2	5	6	4	1	8	4	3	12	7	38	8
157	188	2	1	18	1	4	4	15	-99	12	0	1	-99	-99	-99	-99	-99	-99	0	1	0	0	0	0	0	-99	0	0	-99	0	0	-99	0	0	77.13	137	79	4	0	2	4	3	11	3	17	6	20	47	10
158	190	2	1	13	2	2	5	15	-99	5	0	1	-99	-99	-99	-99	-99	-99	0	0	0	0	0	0	0	-99	0	0	-99	0	0	-99	0	0	86.8	126	73	2	0	2	0	1	4	10	18	4	28	41	6
159	191	2	1	18	1	2	9	12	-99	9	1	1	-99	-99	-99	-99	-99	-99	0	-99	1	0	1	2	2.02	-99	1.01	0.093	-99	0.0465	1	-99	0	0	113.4	121	66	-99	-99	-99	-99	-99	-99	-99	-99	-99	-99	-99	-99
160	192	2	1	16	2	10	9	15	-99	3	1	0	-99	-99	-99	-99	-99	-99	1	-99	1	0	1	1	1.24	0.49	0.342	0	0	0	0	-99	0	0	79	119	69	4	5	4	0	0	1	4	7	13	11	27	8
161	193	2	1	15	2	3	4	15	-99	3	1	0	-99	-99	-99	-99	-99	-99	1	0	0	0	1	1	0	-99	0.59	0	-99	0	0	-99	0	0	91	129	74	3	2	4	4	3	4	1	9	9	10	45	7
162	194	2	2	18	1	9	13	15	-99	2	1	1	-99	-99	-99	-99	-99	-99	1	0	1	1	1	2	1.25	3	2.53	0	0	0	0	-99	0.63	1	79	106	64	-99	-99	-99	-99	-99	-99	-99	-99	-99	-99	-99	-99
163	195	2	1	8	1	3	8	15	-99	8	0	1	-99	-99	-99	-99	-99	-99	0	0	1	0	1	2	6.8	-99	2.33	0.1278	-99	0.0426	1	-99	0	0	110	119	70	0	6	0	1	1	0	2	3	6	5	15	7
164	196	2	1	9	2	7	-99	15	-99	3	1	0	-99	-99	-99	-99	-99	-99	1	1	0	0	1	1	0	0.105	0.105	0	0	0	0	-99	0.32	1	83	104	65	6	0	7	2	1	5	5	9	12	14	38	11
165	197	2	1	18	1	5	9	15	-99	1	0	0	-99	-99	-99	-99	-99	-99	1	0	1	0	1	2	0.58	-99	1.42	0	-99	0	0	-99	0.53	1	94	134	74	0	1	0	0	0	0	1	2	1	3	5	2
166	198	2	1	15	1	12	-99	15	-99	1	0	0	-99	-99	-99	-99	-99	-99	3	0	0	1	1	2	8.63	4.09	3.16	0	0	0	0	-99	0.64	1	91	126	68	0	0	0	0	0	5	1	1	0	2	9	5
167	199	2	2	12	1	5	18	15	-99	5	0	0	-99	-99	-99	-99	-99	-99	1	-99	1	1	1	2	0.96	-99	3.24	0	-99	0	0	-99	0.86	1	103	106	64	4	1	16	4	1	4	4	17	21	21	59	13
168	200	2	1	14	2	2	2	15	-99	2	1	0	-99	-99	-99	-99	-99	-99	1	0	0	0	1	1	0.23	-99	0.35	0	-99	0	0	-99	1.16	1	87	140	74	2	0	2	3	0	3	1	11	4	12	25	0
169	201	2	1	15	2	18	27	14	-99	11	0	0	-99	-99	-99	-99	-99	-99	2	0	1	0	1	2	2.25	6.74	3.18	0.11	0.11	0.06	1	-99	0.13	1	92	111	68	7	0	3	0	1	3	9	8	9	17	32	7
170	202	2	1	18	1	13	27	15	-99	5	0	0	-99	-99	-99	-99	-99	-99	4	0	0	1	1	2	3.18	4.43	3.48	0	0	0	0	-99	0.93	1	99	129	71	0	0	1	0	0	2	0	3	1	3	6	3
171	203	2	1	18	1	6	-99	15	-99	1	0	0	-99	-99	-99	-99	-99	-99	1	-99	1	1	1	2	7.73	-99	3.13	0	-99	0	0	-99	0.51	1	90	128	76	13	2	26	3	12	15	21	37	39	58	138	26
172	204	2	1	16	2	6	4	15	-99	3	1	0	-99	-99	-99	-99	-99	-99	0	0	0	0	1	2	3.82	-99	2.83	0.015	-99	2.83	1	-99	-99	-99	85	133	79	0	0	5	1	1	4	0	9	5	9	21	7
173	205	2	1	13	1	6	17	15	-99	12	0	1	-99	-99	-99	-99	-99	-99	0	0	1	1	1	2	1.61	-99	1.39	0.43	-99	0.107	1	-99	-99	-99	63	120	69	0	1	2	0	0	1	2	1	3	3	7	2
174	206	2	1	14	1	3	-99	15	-99	12	0	0	-99	-99	-99	-99	-99	-99	1	-99	0	1	1	2	2.58	-99	1.74	0	-99	0	0	-99	-99	-99	85.8	121	69	0	0	0	0	0	1	1	3	0	4	7	2
175	207	2	1	16	3	7	4	15	-99	1	0	0	-99	-99	-99	-99	-99	-99	1	0	0	0	1	2	1.68	1.3	1.3	0	0	0	0	-99	-99	-99	85	136	78	-99	-99	-99	-99	-99	-99	-99	-99	-99	-99	-99	-99
176	208	2	1	15	2	4	4	15	-99	3	1	0	-99	-99	-99	-99	-99	-99	1	0	0	0	1	1	0	-99	1	0	-99	0	0	-99	-99	-99	86	133	72	0	0	1	0	0	0	1	1	1	2	4	1
177	209	2	1	18	2	6	25	15	-99	3	1	0	-99	-99	-99	-99	-99	-99	0	0	0	0	1	2	2.97	-99	1.44	0	-99	0	0	-99	-99	-99	94	137	78	2	2	5	2	0	7	6	3	9	9	31	3
178	210	2	1	17	6	7	17	15	-99	1	0	1	-99	-99	-99	-99	-99	-99	1	-99	0	1	1	2	1.14	1.72	1.72	0	0	0	0	-99	-99	-99	101	132	74	0	1	0	0	0	3	0	0	1	0	5	2
179	211	2	1	16	2	2	1	15	-99	3	1	0	-99	-99	-99	-99	-99	-99	0	0	0	0	1	2	2.2	-99	1.1	0	-99	0	0	-99	-99	-99	99	155	89	-99	-99	-99	-99	-99	-99	-99	-99	-99	-99	-99	-99
180	212	2	1	16	2	5	9	15	-99	2	1	0	-99	-99	-99	-99	-99	-99	0	-99	0	1	1	2	3.64	-99	1.17	0	-99	0	0	-99	-99	-99	85	139	70	4	1	2	0	0	2	2	7	7	9	21	3
181	213	2	2	14	2	7	4	15	-99	3	1	0	-99	-99	-99	-99	-99	-99	1	0	1	1	1	2	1.62	2.66	2.66	0	0	0	0	-99	-99	-99	91	134	74	0	0	2	1	0	0	2	0	2	2	6	1
182	214	2	1	17	2	24	16	15	-99	3	1	0	-99	-99	-99	-99	-99	-99	2	-99	1	1	1	2	3.96	6.22	3.75	0	0	0	0	-99	-99	-99	86	120	70	-99	-99	-99	-99	-99	-99	-99	-99	-99	-99	-99	-99
183	215	2	1	17	3	13	12	15	-99	3	1	0	-99	-99	-99	-99	-99	-99	2	0	1	1	1	2	4.5	2.82	1.66	0	0	0	0	-99	-99	-99	83	131	77	-99	-99	-99	-99	-99	-99	-99	-99	-99	-99	-99	-99
184	216	2	1	17	1	3	4	15	-99	12	0	0	-99	-99	-99	-99	-99	-99	0	0	0	0	1	2	0.81	-99	1.23	0	-99	0	0	-99	-99	-99	83	137	76	0	0	1	0	1	3	4	5	1	9	15	5
185	217	2	2	17	1	5	14	15	-99	1	0	1	-99	-99	-99	-99	-99	-99	0	0	0	0	1	2	5.09	-99	2.47	0	-99	0	0	-99	-99	-99	103	120	70	0	0	0	0	0	1	3	3	0	6	10	1
186	218	2	1	14	3	2	-99	15	-99	2	1	0	-99	-99	-99	-99	-99	-99	0	0	0	0	1	1	0.33	-99	0.16	0	-99	0	0	-99	-99	-99	93	116	74	1	0	1	1	0	1	3	1	2	4	10	0
187	219	2	2	11	1	3	13	15	-99	6	0	0	-99	-99	-99	-99	-99	-99	1	0	0	0	1	2	2.36	-99	1.47	0.0714	-99	0.0238	1	-99	-99	-99	101	113	65	2	0	1	0	1	6	2	8	3	10	22	3
188	220	2	2	16	1	8	16	15	-99	8	0	1	-99	-99	-99	-99	-99	-99	0	0	1	0	1	2	22.56	7.8	6.62	0.62419	0.08917	0.07802	1	-99	-99	-99	71	116	68	0	10	0	2	0	1	0	1	10	1	17	5
189	221	2	1	18	7	5	4	15	-99	1	0	0	-99	-99	-99	-99	-99	-99	1	0	0	0	1	2	3.59	-99	1.76	0	-99	0	0	-99	-99	-99	81	126	74	-99	-99	-99	-99	-99	-99	-99	-99	-99	-99	-99	-99
190	222	2	1	13	3	2	4	15	-99	1	0	0	-99	-99	-99	-99	-99	-99	0	0	0	0	1	1	0	-99	0.176	0	-99	0	0	-99	-99	-99	102	129	71	1	0	0	2	0	0	0	2	1	2	6	3
191	223	2	1	17	2	6	4	15	-99	3	1	0	-99	-99	-99	-99	-99	-99	0	-99	0	0	1	1	1	-99	1	0	-99	0	0	-99	-99	-99	94	136	86	-99	-99	-99	-99	-99	-99	-99	-99	-99	-99	-99	-99
192	224	2	2	18	1	3	4	15	-99	1	0	1	-99	-99	-99	-99	-99	-99	0	0	0	0	1	2	1.034	-99	1.701	0	-99	0	0	-99	-99	-99	98	126	73	0	1	4	0	1	0	2	0	5	2	8	2
193	225	2	1	12	2	5	12	14	-99	5	0	1	-99	-99	-99	-99	-99	-99	0	0	0	0	1	2	2.33	-99	1.182	0	-99	0	0	-99	-99	-99	95	132	85	2	0	3	1	0	3	0	3	5	3	13	3
194	226	2	1	8	1	6	-99	15	-99	1	0	0	-99	-99	-99	-99	-99	-99	1	-99	0	1	1	2	2.1	-99	1.17	0	-99	0	0	-99	-99	-99	99	127	71	2	3	5	0	0	1	1	3	10	4	20	3
195	227	2	2	16	1	2	2	15	-99	2	1	0	-99	-99	-99	-99	-99	-99	0	-99	0	0	1	1	0.21	-99	0.65	0	-99	0	0	-99	-99	-99	87	108	65	4	2	7	6	2	9	14	11	12	25	60	9
196	228	2	1	10	2	1	5	15	-99	11	0	1	-99	-99	-99	-99	-99	-99	0	-99	0	0	0	0	0	-99	0	0	-99	0	0	-99	-99	-99	81	108	68	-99	-99	-99	-99	-99	-99	-99	-99	-99	-99	-99	-99
197	229	2	1	11	2	-99	-99	-99	-99	11	0	0	-99	-99	-99	-99	-99	-99	1	-99	0	0	-99	-99	-99	-99	-99	-99	-99	-99	-99	-99	-99	-99	-99	-99	-99	6	1	4	4	2	7	3	8	10	11	33	11
198	230	2	2	14	3	2	-99	15	-99	9	1	1	-99	-99	-99	-99	-99	-99	0	-99	0	0	0	0	0	-99	0	0	-99	0	0	-99	-99	-99	86	108	62	6	11	18	2	4	5	3	12	33	15	71	29
199	231	2	2	17	3	2	-99	15	-99	1	0	0	-99	-99	-99	-99	-99	-99	0	-99	0	0	1	1	0.165	-99	0.633	0	-99	0	0	-99	-99	-99	79	107	68	-99	-99	-99	-99	-99	-99	-99	-99	-99	-99	-99	-99
200	232	2	1	16	2	5	-99	15	-99	1	0	0	-99	-99	-99	-99	-99	-99	0	-99	1	0	1	2	3.57	-99	1.18	0	-99	0	0	-99	-99	-99	79	133	77	-99	-99	-99	-99	-99	-99	-99	-99	-99	-99	-99	-99
201	233	2	1	11	2	2	-99	15	-99	8	0	1	-99	-99	-99	-99	-99	-99	0	-99	0	0	0	0	0	-99	0	0	-99	0	0	-99	-99	-99	64	115	64	1	3	3	0	1	1	2	15	7	17	26	7
202	234	2	2	12	1	3	-99	15	-99	8	0	1	-99	-99	-99	-99	-99	-99	0	-99	0	0	1	1	1.5	-99	0.596	0.0214	-99	0.00713	1	-99	-99	-99	114	131	81	1	0	2	0	0	1	2	5	3	7	13	1
203	235	2	2	13	2	2	-99	14	-99	5	0	1	-99	-99	-99	-99	-99	-99	0	-99	0	0	1	1	0.349	-99	0.233	0	-99	0	0	-99	-99	-99	75	102	68	-99	-99	-99	-99	-99	-99	-99	-99	-99	-99	-99	-99
204	236	2	1	7	1	12	-99	15	-99	5	0	0	-99	-99	-99	-99	-99	-99	3	-99	0	1	1	2	0.86	3.67	3.22	0.0375	0.05867	0.03869	1	-99	-99	-99	-99	-99	-99	0	2	5	0	1	2	0	1	7	1	11	7
[truncated: 833 more columns]
