# Supplementary material for: A Complex Systems Approach to Causal Discovery in Psychiatry
Source: PLoS One. 2016 Mar 30;11(3):e0151174. doi: 10.1371/journal.pone.0151174 (PMC4814084; doi:10.1371/journal.pone.0151174)
Supplement: S7 File — (ZIP) [file pone.0151174.s007.zip › CHIDS_SNP.txt]

ADRB153	ADRB
ADRB178	ADRB
AVPR1a15	AVPR
AVPR1a20	AVPR
AVPR1a39	AVPR
AVPR1a46	AVPR
AVPR1a50	AVPR
AVPR1a54	AVPR
CRHR104	CRHR
CRHR112	CRHR
CRHR114	CRHR
CRHR142	CRHR
CRHR144	CRHR
CRHR158	CRHR
CRHR161	CRHR
CRHR181	CRHR
CRHR192	CRHR
COMT33	COMT
COMT69	COMT
OPRM171	OPMR
FKBP502	FKBP5
FKBP547	FKBP5
FKBP573	FKBP5
FKBP524	FKBP5
FKBP533	FKBP5
FKBP534	FKBP5
FKBP542	FKBP5
FKBP558	FKBP5
FKBP563	FKBP5
