# Supplementary material for: A Complex Systems Approach to Causal Discovery in Psychiatry
Source: PLoS One. 2016 Mar 30;11(3):e0151174. doi: 10.1371/journal.pone.0151174 (PMC4814084; doi:10.1371/journal.pone.0151174)
Supplement: S7 File — (ZIP) [file pone.0151174.s007.zip › CHIDS_Variables.txt]

Name	Description	Category	Color	Time Order	Time Label	Measure
gender	Gender	Constitutional	orange	1	Constitutional	Nominal
age	in years	Trauma	red	5	Trauma	Scale
iss	injury severity score	Trauma	red	5	Trauma	Scale
inj_vio	injury violent (stabbing, assault, gun shot wound) or nonviolent (all others)	Trauma	red	5	Trauma	Nominal
head	Injury to head	Trauma	red	5	Trauma	Nominal
pca	self administration of morphine	Post Trauma Acute	green	6	Post Trauma Acute	Nominal
morphine	morphine for entire hospital stay mg/kg/day	Post Trauma Acute	green	6	Post Trauma Acute	Scale
benzo	benzodiazpine first total lenthg of hospital stay	Post Trauma Acute	green	6	Post Trauma Acute	Scale
days	length of stay	Post Trauma Acute	green	6	Post Trauma Acute	Scale
ketamine	Ketamine (mg/kg/total days inpatient)	Post Trauma Acute	green	6	Post Trauma Acute	Scale
pulse	Pulse entire length of stay	Post Trauma Acute	green	6	Post Trauma Acute	Scale
cbclint	cbcl internalizing	Post Trauma Acute	green	6	Post Trauma Acute	Scale
cbclext	cbcl externalizing	Post Trauma Acute	green	6	Post Trauma Acute	Scale
cbclptsd	cbcl ptsd score	Post Trauma Acute	green	6	Post Trauma Acute	Scale
cbclact	cbcl activities	Post Trauma Acute	green	6	Post Trauma Acute	Scale
cbclsoc	cbcl social	Post Trauma Acute	green	6	Post Trauma Acute	Scale
cbclsch	cbcl school	Post Trauma Acute	green	6	Post Trauma Acute	Scale
cbclint3	cbcl internalizing 3 month follow-up	Post Trauma, 3 Month	forestgreen	7	Post Trauma, 3 Month	Scale
cbclext3	cbcl externalizing 3 month follow-up	Post Trauma, 3 Month	forestgreen	7	Post Trauma, 3 Month	Scale
cbcptsd3	cbcl ptsd score 3 month follow-up	Post Trauma, 3 Month	forestgreen	7	Post Trauma, 3 Month	Scale
cbclact3	cbcl activities 3 month follow-up	Post Trauma, 3 Month	forestgreen	7	Post Trauma, 3 Month	Scale
cbclsoc3	cbcl social 3 month follow-up	Post Trauma, 3 Month	forestgreen	7	Post Trauma, 3 Month	Scale
cbclsch3	cbcl school 3 month follow-up	Post Trauma, 3 Month	forestgreen	7	Post Trauma, 3 Month	Scale
cbclint1	cbcl internalizing 1 year follow-up	Post Trauma, 12 Month	purple	8	Post Trauma, 12 Month	Scale
cbclext1	cbcl externalizing 1 year follow-up	Post Trauma, 12 Month	purple	8	Post Trauma, 12 Month	Scale
cbcltot1	cbcl total 1 year follow-up	Post Trauma, 12 Month	purple	8	Post Trauma, 12 Month	Scale
cbclpts1	cbcl ptsd score 1 year follow-up	Post Trauma, 12 Month	purple	8	Post Trauma, 12 Month	Scale
cbclact1	cbcl activities 1 year follow-up	Post Trauma, 12 Month	purple	8	Post Trauma, 12 Month	Scale
cbclsoc1	cbcl social 1 year follow-up	Post Trauma, 12 Month	purple	8	Post Trauma, 12 Month	Scale
cbclsch1	cbcl school 1 year follow-up	Post Trauma, 12 Month	purple	8	Post Trauma, 12 Month	Scale
ses	Socio-economic status (from CBCL)	Pre-Trauma	pink	4	Pre-Trauma	Scale
csrcptot	csrc parent total	Post Trauma Acute	green	6	Post Trauma Acute	Scale
csrcntot	csrc nurse total	Post Trauma Acute	green	6	Post Trauma Acute	Scale
csrcpto3	csrc parent total 3 month follow-up	Post Trauma, 3 Month	forestgreen	7	Post Trauma, 3 Month	Scale
csrcpto1	csrc parent total 1 year follow-up	Post Trauma, 12 Month	purple	8	Post Trauma, 12 Month	Scale
cdc	child dissociatve checklist score	Post Trauma Acute	green	6	Post Trauma Acute	Scale
cdc3	child dissociative checklist 3 month follow-up	Post Trauma, 3 Month	forestgreen	7	Post Trauma, 3 Month	Scale
cdc1y	child dissociative checklist 1 year follow-up	Post Trauma, 12 Month	purple	8	Post Trauma, 12 Month	Scale
bsidept	bsi depression score T-score	Post Trauma Acute	green	6	Post Trauma Acute	Scale
bsidep3t	bsi depression score 3 month fu T-score	Post Trauma, 3 Month	forestgreen	7	Post Trauma, 3 Month	Scale
bsidep1t	bsi depression score 1 year fu T-score	Post Trauma, 12 Month	purple	8	Post Trauma, 12 Month	Scale
bsigsit	bsi global severity index T-score	Post Trauma Acute	green	6	Post Trauma Acute	Scale
bsigsi3t	bsi global severity index 3 month fu T-score	Post Trauma, 3 Month	forestgreen	7	Post Trauma, 3 Month	Scale
bsigsi1t	bsi global severity index 1 year fu T-score	Post Trauma, 12 Month	purple	8	Post Trauma, 12 Month	Scale
bsipsdit	bsi positive symptom distress index T-score	Post Trauma Acute	green	6	Post Trauma Acute	Scale
bsipsd3t	bsi positive symptom distress index 3 month fu T-score	Post Trauma, 3 Month	forestgreen	7	Post Trauma, 3 Month	Scale
bsipsd1t	bsi positive symtom distress index 1 year fu T-score	Post Trauma, 12 Month	purple	8	Post Trauma, 12 Month	Scale
stantot	stanford total	Post Trauma Acute	green	6	Post Trauma Acute	Scale
painva	pain visual analogue	Post Trauma Acute	green	6	Post Trauma Acute	Scale
painva3	pain visual analogue 3 month follow-up	Post Trauma, 3 Month	forestgreen	7	Post Trauma, 3 Month	Scale
painva1y	pain visual analogue 1 year follow-up	Post Trauma, 12 Month	purple	8	Post Trauma, 12 Month	Scale
fps	facial pain scale	Post Trauma Acute	green	6	Post Trauma Acute	Scale
fps3	facial pain scale 3 month follow-up	Post Trauma, 3 Month	forestgreen	7	Post Trauma, 3 Month	Scale
fps1yr	facial pain scale 1 year follow-up	Post Trauma, 12 Month	purple	8	Post Trauma, 12 Month	Scale
lestot	LES total score	Post Trauma Acute	green	6	Post Trauma Acute	Scale
lestot3	LES total score 3 month follow-up	Post Trauma, 3 Month	forestgreen	7	Post Trauma, 3 Month	Scale
lestot1y	LES total score 1 year follow-up	Post Trauma, 12 Month	purple	8	Post Trauma, 12 Month	Scale
pcltot3	PCL total score 3 month follow-up	Post Trauma, 3 Month	forestgreen	7	Post Trauma, 3 Month	Scale
pcltot1y	PCL total score 1 year follow-up	Post Trauma, 12 Month	purple	8	Post Trauma, 12 Month	Scale
ptsdpast	ptsd past - child	Pre-Trauma	pink	4	Pre-Trauma	Nominal
ptsdpass	pstd-past child # sx	Pre-Trauma	pink	4	Pre-Trauma	Scale
ptsdrito	ptsd reaction index first 20 items	Post Trauma Acute	green	6	Post Trauma Acute	Scale
ptsdri3	ptsd reaction index first 20 items 3 month follow-up	Post Trauma, 3 Month	forestgreen	7	Post Trauma, 3 Month	Scale
pstdri1	ptsd reaction index first 20 items 1 year follow-up	Post Trauma, 12 Month	purple	8	Post Trauma, 12 Month	Scale
dica3	dica diagnosis 3 month follow-up	Post Trauma, 3 Month	forestgreen	7	Post Trauma, 3 Month	Nominal
dica1yr	dica diagnosis 1 year follow-up	Post Trauma, 12 Month	purple	8	Post Trauma, 12 Month	Nominal
newasddx	New ASD diagnosis	Post Trauma Acute	green	6	Post Trauma Acute	Nominal
perit	peritraumatic diss total	Trauma	red	5	Trauma	Scale
strainsc	family strains score	Post Trauma Acute	green	6	Post Trauma Acute	Scale
strains3	family strain score 3 month follow up	Post Trauma, 3 Month	forestgreen	7	Post Trauma, 3 Month	Scale
strains1	family strain score 1 year follow up	Post Trauma, 12 Month	purple	8	Post Trauma, 12 Month	Scale
ph2pa	piers harris two physical appearance	Post Trauma Acute	green	6	Post Trauma Acute	Scale
ph2pa3	piers harris two physical appearance 3 month	Post Trauma Acute	green	6	Post Trauma Acute	Scale
ph2pa1yr	piers harris two physical appearance 1 year follow up	Post Trauma Acute	green	6	Post Trauma Acute	Scale
ph2sat	piers harris two happiness and satisfication	Post Trauma, 3 Month	forestgreen	7	Post Trauma, 3 Month	Scale
ph2tot	piers harris two total	Post Trauma, 12 Month	purple	8	Post Trauma, 12 Month	Scale
ph2sat3	piers harris two happiness and satisfication 3 month	Post Trauma, 3 Month	forestgreen	7	Post Trauma, 3 Month	Scale
ph2tot3	piers harris two total 3 month	Post Trauma, 3 Month	forestgreen	7	Post Trauma, 3 Month	Scale
ph2sat1y	piers harris two happiness and satisfaction 1 year follow up	Post Trauma, 12 Month	purple	8	Post Trauma, 12 Month	Scale
ph2tot1y	piers harris two total 1 year follow up	Post Trauma, 12 Month	purple	8	Post Trauma, 12 Month	Scale
mascha	masc harm avoidance score	Post Trauma Acute	green	6	Post Trauma Acute	Scale
mascsa	masc social anxiety score	Post Trauma Acute	green	6	Post Trauma Acute	Scale
mascsep	masc separation score	Post Trauma Acute	green	6	Post Trauma Acute	Scale
masctot	masc total score	Post Trauma Acute	green	6	Post Trauma Acute	Scale
mascha3	masc harm avoidance 3 month follow-up	Post Trauma, 3 Month	forestgreen	7	Post Trauma, 3 Month	Scale
mascsa3	masc social anxiety 3 month follow-up	Post Trauma, 3 Month	forestgreen	7	Post Trauma, 3 Month	Scale
mascsep3	masc separation 3 month follow-up	Post Trauma, 3 Month	forestgreen	7	Post Trauma, 3 Month	Scale
masctot3	masc total score 3 month follow-up	Post Trauma, 3 Month	forestgreen	7	Post Trauma, 3 Month	Scale
mascps1y	masc physical symptoms 1 year follow-up	Post Trauma, 12 Month	purple	8	Post Trauma, 12 Month	Scale
mascha1y	masc harm avoidance 1 year follow-up	Post Trauma, 12 Month	purple	8	Post Trauma, 12 Month	Scale
mascsa1y	masc social anxiety 1 year follow-up	Post Trauma, 12 Month	purple	8	Post Trauma, 12 Month	Scale
mascse1y	masc separation 1 year follow-up	Post Trauma, 12 Month	purple	8	Post Trauma, 12 Month	Scale
masctot1	masc total score 1 year follow-up	Post Trauma, 12 Month	purple	8	Post Trauma, 12 Month	Scale
cditot	cdi total score	Post Trauma Acute	green	6	Post Trauma Acute	Scale
cditot3	cdi total score 3 month follow-up	Post Trauma, 3 Month	forestgreen	7	Post Trauma, 3 Month	Scale
cditot1y	cdi total score 1 year follow-up	Post Trauma, 12 Month	purple	8	Post Trauma, 12 Month	Scale
iep	Has you child ever had an Individual Education Plan?	Pre-Trauma	pink	4	Pre-Trauma	Nominal
heldback	has your child ever been held back a grade?	Pre-Trauma	pink	4	Pre-Trauma	Nominal
peoplehm	How many people live in your home at present time?	Pre-Trauma	pink	4	Pre-Trauma	Scale
sick	Ever sick or injured--hadto go to hospital or stay home for long	Pre-Trauma	pink	4	Pre-Trauma	Nominal
talk2som	has child talked to someone about troubles--counselor, doctor, rabi. priest, minister?	Pre-Trauma	pink	4	Pre-Trauma	Nominal
playspor	does he play a sport?	Pre-Trauma	pink	4	Pre-Trauma	Nominal
worship	does child go to church, synagogue, temple, or any other place of worship?	Pre-Trauma	pink	4	Pre-Trauma	Ordinal
emotion	emotional problems-depression, anxiety-which upset you a lot or for which you sought treatment or couseling	Pre-Trauma	pink	4	Pre-Trauma	Nominal
pregtot	total number of problems during pregnancy	Pre-Natal	yellow	2	Pre-Natal	Scale
smokenum	number of cigarettes	Pre-Natal	yellow	2	Pre-Natal	Ordinal
alcohol	how frequently did you drink anything with alcohol	Pre-Natal	yellow	2	Pre-Natal	Ordinal
mostdrin	when you were pregnant, what was the most you drank at one time?	Pre-Natal	yellow	2	Pre-Natal	Scale
drugs	taking any street drugs	Pre-Natal	yellow	2	Pre-Natal	Nominal
prematur	born prematurely	Early Development	lightblue	3	Early Development	Nominal
birthwht	birth weight (lbs/oz)	Early Development	lightblue	3	Early Development	Scale
breast	was the baby breast fed?	Early Development	lightblue	3	Early Development	Nominal
breastwk	how long was baby breast fed (weeks)	Early Development	lightblue	3	Early Development	Scale
diffbaby	difficult baby during the first year	Early Development	lightblue	3	Early Development	Nominal
hapbaby	happy baby who gave few problems	Early Development	lightblue	3	Early Development	Nominal
crying	crying day and night, never satisfied?	Early Development	lightblue	3	Early Development	Nominal
sit_up	sit up (months)	Early Development	lightblue	3	Early Development	Scale
crawl	crawl (months)	Early Development	lightblue	3	Early Development	Scale
walk	walk (months)	Early Development	lightblue	3	Early Development	Scale
words	words you could understand (months)	Early Development	lightblue	3	Early Development	Scale
sentence	use sentences you could understand (months)	Early Development	lightblue	3	Early Development	Scale
kinder	did he/she attend kindergarden?	Early Development	lightblue	3	Early Development	Nominal
totprobs	total number of problems--continuous variable, sum of 9 variables (fire, demand, aggressive, run off, table, excited, impulsive, get along, temper)	Early Development	lightblue	3	Early Development	Scale
sleep	did you have problems getting your child to sleep?	Early Development	lightblue	3	Early Development	Nominal
panic	has he/she ever been troubled by panic in the middle of the night?	Early Development	lightblue	3	Early Development	Nominal
cortisola	cortisol baseline at acute with missing variables	Post Trauma Acute	green	6	Post Trauma Acute	Scale
cortbase	cortisol base line 8am acute	Post Trauma Acute	green	6	Post Trauma Acute	Scale
meanmhpg	mean of mhpg values acute	Post Trauma Acute	green	6	Post Trauma Acute	Scale
bsbandva	acute baseline band variance	Post Trauma Acute	green	6	Post Trauma Acute	Scale
bsheartr	acute baseline heart rate	Post Trauma Acute	green	6	Post Trauma Acute	Scale
stbandva	acute stress provocation band variance	Post Trauma Acute	green	6	Post Trauma Acute	Scale
stheartr	acute stress heart rate	Post Trauma Acute	green	6	Post Trauma Acute	Scale
rcbandva	acute recovery band variance	Post Trauma Acute	green	6	Post Trauma Acute	Scale
rcheartr	acute recovery heart rate	Post Trauma Acute	green	6	Post Trauma Acute	Scale
les_top10	sum of top 10 highest scored questions	Pre-Trauma	pink	4	Pre-Trauma	Scale
les_death	sum of death related questions	Pre-Trauma	pink	4	Pre-Trauma	Scale
les_family	sum of family stress related questions	Pre-Trauma	pink	4	Pre-Trauma	Scale
les_school	sum of school related questions	Pre-Trauma	pink	4	Pre-Trauma	Scale
CRHR192	SNP rs11657992	Constitutional	orange	1	Constitutional	Scale
CRHR181	SNP rs12936181	Constitutional	orange	1	Constitutional	Scale
CRHR104	SNP rs17763104	Constitutional	orange	1	Constitutional	Scale
OPRM171	SNP rs1799971	Constitutional	orange	1	Constitutional	Scale
ADRB153	SNP rs1801253	Constitutional	orange	1	Constitutional	Scale
FKBP547	SNP rs3777747	Constitutional	orange	1	Constitutional	Scale
FKBP573	SNP rs3800373	Constitutional	orange	1	Constitutional	Scale
FKBP502	SNP rs4713902	Constitutional	orange	1	Constitutional	Scale
COMT69	SNP rs6269	Constitutional	orange	1	Constitutional	Scale
FKBP558	SNP rs9296158	Constitutional	orange	1	Constitutional	Scale
FKBP524	SNP rs9380524	Constitutional	orange	1	Constitutional	Scale
FKBP534	SNP rs10498734	Constitutional	orange	1	Constitutional	Scale
FKBP563	SNP rs10947563	Constitutional	orange	1	Constitutional	Scale
CRHR112	SNP rs12944712	Constitutional	orange	1	Constitutional	Scale
FKBP542	SNP rs17614642	Constitutional	orange	1	Constitutional	Scale
CRHR114	SNP rs17690314	Constitutional	orange	1	Constitutional	Scale
CRHR158	SNP rs17763658	Constitutional	orange	1	Constitutional	Scale
ADRB178	SNP rs2183378	Constitutional	orange	1	Constitutional	Scale
CRHR142	SNP rs242942	Constitutional	orange	1	Constitutional	Scale
CRHR161	SNP rs4074461	Constitutional	orange	1	Constitutional	Scale
CRHR144	SNP rs4458044	Constitutional	orange	1	Constitutional	Scale
COMT33	SNP rs4633	Constitutional	orange	1	Constitutional	Scale
FKBP533	SNP rs6926133	Constitutional	orange	1	Constitutional	Scale
AVPR1a39	SNP rs10784339	Constitutional	orange	1	Constitutional	Scale
AVPR1a20	SNP rs11174820	Constitutional	orange	1	Constitutional	Scale
AVPR1a46	SNP rs11836346	Constitutional	orange	1	Constitutional	Scale
AVPR1a54	SNP rs2228154	Constitutional	orange	1	Constitutional	Scale
AVPR1a15	SNP rs1042615	Constitutional	orange	1	Constitutional	Scale
AVPR1a50	SNP rs2738250	Constitutional	orange	1	Constitutional	Scale
dbp	dys blood pressure entire length of stay	Post Trauma Acute	green	6	Post Trauma Acute	Scale
sbp	sys bood pressure entire length of stay	Post Trauma Acute	green	6	Post Trauma Acute	Scale
